# Supplementary material for: Microglia contribute to the production of the amyloidogenic ABri peptide in familial British dementia
Source: Acta Neuropathol. 2024 Nov 15;148(1):65. doi: 10.1007/s00401-024-02820-z (PMC11568029; doi:10.1007/s00401-024-02820-z)
Supplement: Supplementary file 2 — Supplementary file2 (XLSX 17 KB) [file 401_2024_2820_MOESM2_ESM.xlsx]

## Sheet: Sheet4
Supplementary Table 1
	from	to	Zero	MOO39	value
1	ITM2B	ITM2B	0	M0039	1
2	ITM2B	RNASET2	0	M0039	0.00111991
3	ITM2B	GPR34	0	M0039	0.00031787
4	ITM2B	HLA-DRB1	0	M0039	0.000296322
5	ITM2B	CPVL	0	M0039	0.00022225
6	ITM2B	HLA-DPA1	0	M0039	0.000196625
7	ITM2B	ASAH1	0	M0039	0.000171453
8	ITM2B	CD74	0	M0039	0.000149479
9	ITM2B	TMSB10	0	M0039	0.000147777
10	ITM2B	HLA-DRA	0	M0039	0.000140297
11	ITM2B	FOLR2	0	M0039	0.000140211
12	ITM2B	CALR	0	M0039	0.000136459
13	ITM2B	HSP90B1	0	M0039	0.000127061
14	ITM2B	IFNGR1	0	M0039	0.000117571
15	ITM2B	IFITM3	0	M0039	0.000117034
16	ITM2B	HSPA5	0	M0039	9.80054e-05
17	ITM2B	FCGRT	0	M0039	8.32422e-05
18	ITM2B	SDF2L1	0	M0039	7.99828e-05
19	ITM2B	TUBA1B	0	M0039	7.52583e-05
20	ITM2B	LAPTM5	0	M0039	7.47367e-05
21	ITM2B	ALOX5AP	0	M0039	7.29638e-05
22	ITM2B	LAPTM4A	0	M0039	6.81782e-05
23	ITM2B	C10orf54	0	M0039	5.99304e-05
24	ITM2B	HTRA1	0	M0039	5.96602e-05
25	ITM2B	RNASE6	0	M0039	5.81837e-05
26	ITM2B	SELPLG	0	M0039	5.81296e-05
27	ITM2B	ARL6IP5	0	M0039	4.98995e-05
28	ITM2B	PILRA	0	M0039	4.8202e-05
29	ITM2B	PSAP	0	M0039	4.52921e-05
30	ITM2B	RNF130	0	M0039	4.24256e-05
31	ITM2B	HLA-B	0	M0039	4.23141e-05
32	ITM2B	HLA-DMB	0	M0039	3.93585e-05
33	ITM2B	FAM105A	0	M0039	3.76676e-05
34	ITM2B	A2M	0	M0039	3.68783e-05
35	ITM2B	CTSB	0	M0039	3.68132e-05
36	ITM2B	CST3	0	M0039	3.57435e-05
37	ITM2B	P2RY12	0	M0039	3.48472e-05
38	ITM2B	HLA-C	0	M0039	3.46962e-05
39	ITM2B	B2M	0	M0039	3.37694e-05
40	ITM2B	HLA-A	0	M0039	2.9447e-05
41	ITM2B	P2RY13	0	M0039	2.9059e-05
42	ITM2B	S100A8	0	M0039	2.77897e-05
43	ITM2B	TMEM59	0	M0039	2.63502e-05
44	ITM2B	TYMP	0	M0039	2.63147e-05
45	ITM2B	SARAF	0	M0039	2.52134e-05
46	ITM2B	PLD4	0	M0039	2.49627e-05
47	ITM2B	APMAP	0	M0039	2.38557e-05
48	ITM2B	FTL	0	M0039	2.30422e-05
49	ITM2B	CSF1R	0	M0039	2.26655e-05
50	ITM2B	C3AR1	0	M0039	2.22686e-05
51	ITM2B	CFD	0	M0039	2.17276e-05
52	ITM2B	ATP6V0B	0	M0039	2.16658e-05
53	ITM2B	DHRS7	0	M0039	2.00991e-05
54	ITM2B	CX3CR1	0	M0039	1.93474e-05
55	ITM2B	HAMP	0	M0039	1.88811e-05
56	ITM2B	CXCL16	0	M0039	1.88022e-05
57	ITM2B	HLA-DPB1	0	M0039	1.78464e-05
58	ITM2B	CYBA	0	M0039	1.76876e-05
59	ITM2B	HLA-DMA	0	M0039	1.74849e-05
60	ITM2B	CTSS	0	M0039	1.69074e-05
61	ITM2B	GLIPR1	0	M0039	1.67619e-05
62	ITM2B	PDIA4	0	M0039	1.66153e-05
63	ITM2B	S100A9	0	M0039	1.62768e-05
64	ITM2B	SORL1	0	M0039	1.52542e-05
65	ITM2B	S100A11	0	M0039	1.48571e-05
66	ITM2B	MANF	0	M0039	1.40049e-05
67	ITM2B	ATP5E	0	M0039	1.37531e-05
68	ITM2B	HSP90AA1	0	M0039	1.19745e-05
69	ITM2B	BCL2A1	0	M0039	1.11684e-05
70	ITM2B	NME1	0	M0039	1.10495e-05
71	ITM2B	PTMA	0	M0039	1.07628e-05
72	ITM2B	RPLP2	0	M0039	1.06233e-05
73	ITM2B	CD99	0	M0039	1.04693e-05
74	ITM2B	GRN	0	M0039	1.03138e-05
75	ITM2B	FCGR3A	0	M0039	1.01074e-05
76	ITM2B	CD86	0	M0039	9.41318e-06
77	ITM2B	LILRB4	0	M0039	9.35485e-06
78	ITM2B	PPIB	0	M0039	9.07206e-06
79	ITM2B	FTH1	0	M0039	8.82756e-06
80	ITM2B	TMSB4X	0	M0039	8.79159e-06
81	ITM2B	RGS10	0	M0039	8.06408e-06
82	ITM2B	LIPA	0	M0039	7.9892e-06
83	ITM2B	HSPE1	0	M0039	7.96067e-06
84	ITM2B	CFL1	0	M0039	7.69516e-06
85	ITM2B	DBI	0	M0039	7.66831e-06
86	ITM2B	BHLHE41	0	M0039	7.64225e-06
87	ITM2B	CYTL1	0	M0039	7.29606e-06
88	ITM2B	SERF2	0	M0039	7.28476e-06
89	ITM2B	MIF	0	M0039	7.26495e-06
90	ITM2B	ADAM28	0	M0039	7.03844e-06
91	ITM2B	PPT1	0	M0039	6.75373e-06
92	ITM2B	LPAR6	0	M0039	6.59703e-06
93	ITM2B	YPEL3	0	M0039	6.59017e-06
94	ITM2B	CRELD2	0	M0039	6.32733e-06
95	ITM2B	PFN1	0	M0039	6.30204e-06
96	ITM2B	RPS18	0	M0039	6.15028e-06
97	ITM2B	RPS12	0	M0039	6.07225e-06
98	ITM2B	LY86	0	M0039	5.77327e-06
99	ITM2B	LTC4S	0	M0039	5.54489e-06
100	ITM2B	YBX1	0	M0039	5.53683e-06
101	ITM2B	TREM2	0	M0039	5.43537e-06
102	ITM2B	TYROBP	0	M0039	5.27867e-06
103	ITM2B	PSME2	0	M0039	5.22908e-06
104	ITM2B	MPC2	0	M0039	5.22268e-06
105	ITM2B	PNISR	0	M0039	5.21246e-06
106	ITM2B	CDK2AP2	0	M0039	5.13269e-06
107	ITM2B	CXCL12	0	M0039	4.99722e-06
108	ITM2B	ACTB	0	M0039	4.99379e-06
109	ITM2B	NPC2	0	M0039	4.84923e-06
110	ITM2B	BIN1	0	M0039	4.70334e-06
111	ITM2B	RSRP1	0	M0039	4.69982e-06
112	ITM2B	TBXAS1	0	M0039	4.58611e-06
113	ITM2B	C1QA	0	M0039	4.58401e-06
114	ITM2B	TMBIM6	0	M0039	4.57793e-06
115	ITM2B	HYOU1	0	M0039	4.30185e-06
116	ITM2B	LGALS1	0	M0039	4.29737e-06
117	ITM2B	ZFP36L2	0	M0039	3.95661e-06
118	ITM2B	LAMP1	0	M0039	3.95005e-06
119	ITM2B	SEC61B	0	M0039	3.59547e-06
120	ITM2B	C1QB	0	M0039	3.51783e-06
121	ITM2B	RPL8	0	M0039	3.39591e-06
122	ITM2B	PRELID1	0	M0039	3.37788e-06
123	ITM2B	CYCS	0	M0039	3.34266e-06
124	ITM2B	RPLP0	0	M0039	3.25192e-06
125	ITM2B	OLFML3	0	M0039	3.14414e-06
126	ITM2B	N4BP2L2	0	M0039	3.11784e-06
127	ITM2B	HSP90AB1	0	M0039	3.07346e-06
128	ITM2B	IL1B	0	M0039	3.05372e-06
130	ITM2B	SRSF5	0	M0039	2.92609e-06
131	ITM2B	C1QC	0	M0039	2.89884e-06
